# Supplementary material for: The Effects of External Lower Limb Weight or Pressure Application on Human Knee Joint Proprioception in Resting and Fatigue Conditions: A Randomized Trial
Source: J Funct Morphol Kinesiol. 2026 Jun 30;11(3):262. doi: 10.3390/jfmk11030262 (PMC13398068; doi:10.3390/jfmk11030262)
Supplement: Supplementary file 1 [file jfmk-11-00262-s001.zip]

Archive with 1 entries (1 files):
- jfmk-4345704-supplementary.pdf
